# Supplementary material for: Effect of Nitrogen, Salinity, and Light Intensity on the Biomass Composition of Nephroselmis sp.: Optimization of Lipids Accumulation (Including EPA)
Source: Mar Drugs. 2023 May 28;21(6):331. doi: 10.3390/md21060331 (PMC10301981; doi:10.3390/md21060331)
Supplement: Supplementary file 1 [file marinedrugs-21-00331-s001.zip]

Archive with 1 entries (1 files):
- marinedrugs-2419903-supplementary.pdf
